# Supplementary material for: Imaging of Clear Cell Renal Carcinoma with Immune Checkpoint Targeting Aptamer-Based Probe
Source: Pharmaceuticals (Basel). 2022 Jun 1;15(6):697. doi: 10.3390/ph15060697 (PMC9229018; doi:10.3390/ph15060697)
Supplement: Supplementary file 1 [file pharmaceuticals-15-00697-s001.zip]

Archive with 1 entries (1 files):
- pharmaceuticals-1728469-supplementary.pdf
